# Supplementary material for: Prevalence and Risk Factors for Myopia in Primary School Children in Madrid: A School-Based Cycloplegic Refraction Study
Source: Int J Environ Res Public Health. 2025 Nov 21;22(12):1766. doi: 10.3390/ijerph22121766 (PMC12733093; doi:10.3390/ijerph22121766)
Supplement: Supplementary file 1 [file ijerph-22-01766-s001.zip]

Archive with 1 entries (1 files):
- ijerph-3943228-supplementary.pdf
